# Supplementary material for: Honokiol Ameliorates LPS/D-GalN-Induced Acute Liver Failure via Activation of SIRT3/AMPK and Keap1/Nrf2/HO-1 Signaling and Inhibition of the NF-κB/NLRP3 Inflammasome Axis
Source: Pharmaceuticals (Basel). 2026 Jun 8;19(6):909. doi: 10.3390/ph19060909 (PMC13305958; doi:10.3390/ph19060909)
Supplement: Supplementary file 1 [file pharmaceuticals-19-00909-s001.zip]

Archive with 1 entries (1 files):
- pharmaceuticals-4292060-supplementary.pdf
